# Supplementary material for: Voriconazole is inferior to amphotericin B deoxycholate as the initial induction therapy for HIV-associated Talaromyces marneffei fungemia: A multicenter retrospective study
Source: PLoS Negl Trop Dis. 2025 Apr 8;19(4):e0013012. doi: 10.1371/journal.pntd.0013012 (PMC12121904; doi:10.1371/journal.pntd.0013012)
Supplement: S4 Data — (XLSX) [file pntd.0013012.s004.xlsx]

## Sheet: 总HTM
IDnumber	sex	age	bloodculture	bloodngs+	fungemia	PDs	hypertension	diabetes	HIV	ART	WBC	HB	PLT	alb	ALT	AST	Tb	Creatinine（umol/L	Creatinine clearance	CRP	CD4	initial induction（1：AmBd 2：Vori 3：Itro 10：AmBd+Vori）	initial ADRs	Vori-AmBd switch(<7d)	7-d switch reason:confirmed diagnosis	7-d switch reason:treatfailswch	7-d switch reason:intolerable iVori-related ADRs	New AmBd-related ADRs after switch	BMI	follow-up	death	survival time
1	2	18	1	0	1	0	0	0	1	0	5.5	89	143	27.9	43	95	31	43	124.36	53.1	1	1		0	0	0	0		15.427		1	44
2	1	46	1	0	1	0	0	0	1	0	5.6	70	130	17.6	68	145	13	63	89.7642	65.8	3.0576	2		0	0	0	0		17.9982		1	56
3	1	33	1	0	1	0	0	0	1	0	4.3	101	92	21	88	187	17	152	38.4609	73.8	12.771	2		0	0	0	0		15.7667		0	180
4	1	39	1	0	1	0	0	0	1	1	5	98	32	30.7	136	194	11	58	106.901	98.2	169.84	2	skin allergy→AmBd within 7days	1	0	0	1(skin allergy)		18.3655		1	20
5	1	32	1	0	1	0	0	0	1	0	4.4	112	245	32.1	37	58	17	46	193.135	55.4	1.9448	2		0	0	0	0		23.7387		0	180
6	1	22	0	0	0	0	0	0	1	0	8.9	135	144	34.5	10	30	10	56	147.465	145	348	1		0	0	0	0		17.9902		0	180
7	2	25	1	0	1	0	0	0	1	0	2.7	89	43	27.3	24	90	12	71	69.3046	127	3.6531	2		1	1	0	0		18.2222		0	180
8	1	35	1	0	1	0	0	0	1	1	1.2	76	108	33	17	37	8	69	91.5495	117.7	1	1		0	0	0	0		16.955		0	180
9	1	26	1	0	1	0	0	0	1	0	2	78	31	29.8	144	192	10	69	101.425	22.7	10.24	1		0	0	0	0		19.052		0	180
10	1	59	1	0	1	0	0	0	1	0	12.7	109	46	23.7	128	766	20	73	121.247	126.7	40.04	2		0	0	0	0		31.1614		0	180
11	2	41	1	0	1	0	0	0	1	0	2.1	84	105	24.6	51	142	7	56	101.473	22.7	5.7036	3		0	0	0	0		19.721		0	180
12	1	31	1	0	1	0	0	0	1	0	1.4	148	52	60	189	781	27	60	151.671	214.4	8.61	3		0	0	0	0		24.977		0	180
13	1	39	0	0	0	0	0	0	1	1	4.1	115	141	38.6	30	20	4	95	84.8459	1.3	37.2526	1		0	0	0	0		20.984		0	180
14	1	52	0	0	0	0	0	0	1	0	4.5	78	211	31.4	10	22	7	73	96.204	41.9	28	2		0	0	0	0		20.0617		0	180
15	1	40	1	0	1	0	0	0	1	1	3.8	62	11	21.6	28	136	67	149	64.2729	214.2	#NULL!	2		0	0	0	0		26.9896		1	2
16	1	25	1	0	1	0	0	0	1	0	4.2	113	95	32.7	32	57	7	63	127.747	4	44	10		0	0	0	0		19.0451		0	180
17	1	32	1	0	1	0	0	0	1	0	8.1	86	31	23.9	31	140	17	61	130.426	64.5	12	2		1	1	0	0		20.7612		0	180
18	1	37	1	0	1	0	0	0	1	0	17.1	114	21	19.1	40	160	22	59	113.601	89.5	7	1		0	0	0	0		18.1252		1	53
19	2	49	1	0	1	0	0	0	1	0	3	67	51	33.2	15	106	12	38	92.4694	104.6	10	2		1	1	0	0		18.0938		0	180
20	1	28	1	0	1	0	0	0	1	1	3.2	89	52	29.7	265	224	5	50	140.261	30.9	2.6	1	Infusion-related reactions→Vori	0	0	0	0		18.0697		0	180
21	1	46	1	0	1	0	0	0	1	0	5.5	106	199	35	38	43	16	57	121.485	0.6	133	1		0	0	0	0		19.5918		0	180
22	1	26	0	0	0	0	0	0	1	1	3.4	102	108	36.2	22	28	13	57	117.13	64.5	2	10		0	0	0	0		15.399		1	1
23	1	29	1	0	1	0	0	0	1	0	5.3	110	277	26.7	298	131	31	64	134.154	41	28	10		0	1	0	0		21.5451		0	180
24	1	39	1	0	1	0	0	0	1	0	0.8	102	25	19.9	198	1153	22	73	96.8263	22.9	15	10		0	0	0	0		19.2672		1	9
25	1	40	1	0	1	0	0	0	1	0	2.4	93	95	34.8	20	32	5	78	108.611	51	5	2		0	0	0	0		25.9701		1	33
26	1	32	1	0	1	0	0	0	1	1	2.7	77	124	20.8	30	151	15	56	134.968	111.1	1	10		0	0	0	0		19.2672		1	10
27	1	30	1	0	1	0	0	0	1	1	1.3	118	77	38.1	20	39	8	77	75.1911	8.4	13	10		0	0	0	0		21.6579		0	180
28	1	35	1	0	1	0	0	0	1	0	2.7	114	79	31.3	15	41	14	60	103.133	65.2	6	10		0	0	0	0		16.609		0	180
29	1	28	1	0	1	0	0	0	1	1	4.8	113	356	28.3	57	83	15	58	168.333	57.33	10	10		0	0	0	0		24.281		0	180
30	1	25	1	0	1	0	0	0	1	0	1.5	66	115	26.9	53	124	6	56	143.716	48.5	28	2		1	1	0	0		19.7232		0	180
31	1	28	1	0	1	0	0	0	1	1	2	131	71	28.4	254	597	21	80	85.9444	119	25	1	Nausea and vomiting	0	0	0	0		17.301		0	180
32	1	49	1	0	1	0	0	0	1	0	5.6	96	68	29.2	127	216	19	65	99.6956	68.1	6	10		0	0	0	0		20.7967		0	180
33	1	30	1	0	1	0	0	0	1	0	4	104	114	29.1	29	18	10.7	60	116.925	6.7	20	10		0	0	0	0		28.4295		1	30
34	1	58	1	0	1	0	0	0	1	1	1.1	81	14	19.1	314	421	104.3	81	53.4462	64.3	31	10		0	0	0	0		16.7969		1	9
35	1	61	1	0	1	0	0	0	1	1	5.9	87	49	18	42	111	34.7	274	88.6556	155.5	111	2		0	0	0	0		17.9752		1	5
36	1	34	1	0	1	0	0	0	1	0	3.9	78	194	32.8	52	36	5.9	53	160.839	54.6	14	2		1	1	0	0		21.8851		0	180
37	1	26	1	0	1	0	0	0	1	0	2.1	62	86	22.2	27	191	6.6	38	154.7	78.3	11	10		0	0	0	0		15.8079		0	180
38	1	46	0	0	0	0	0	0	1	0	3.3	98	142	22.1	71	120	6	55	90.2305	36.3	#NULL!	2		0	1	0	0		16.1843		0	180
39	1	32	1	0	1	0	0	0	1	0	3.4	83	118	26.3	17	24	5.7	67	87.0806	36.6	11	2		0	1	0	0		16.1616		1	28
40	1	47	1	0	1	0	0	0	1	1	4.3	102	253	36.3	17	34	17.3	246	35.5082	4.6	15	2		0	0	0	0		28.0992		0	180
41	1	44	1	0	1	0	0	0	1	1	2.5	103	118	31.3	16	22	18.2	70	114.499	191	16	1		0	0	0	0		23.5294		0	180
42	1	32	1	0	1	0	0	0	1	1	5.7	114	123	31.4	107	133	6.9	55	192.873	165.4	5	1		0	0	0	0		28.6851		0	180
43	1	63	1	0	1	0	0	0	1	0	3	106	81	28.8	21	35	13.5	57	116.1	47.7	9	1	Creatinine elevation→Vori	0	0	0	0		23.6614		0	180
44	1	37	1	0	1	0	0	0	1	0	5.1	108	156	33.6	18	24	4.7	75	91.052	13.5	6	2		1	1	0	0		18.2531		0	180
45	1	39	1	0	1	0	0	0	1	1	1.4	81	24	20.2	18	114	10.7	67	145.315	104.5	6	2		1	1	0	0		17.8619		0	180
46	1	23	1	0	1	0	0	0	1	0	2.5	98	84	31	58	68	8.2	44	146.915	77.9	1	2		1	1	0	0		16.5289		0	180
47	1	28	1	0	1	0	0	0	1	0	3.5	100	313	29	67	87	3.7	76	106.752	140	2	2		0	0	0	0		19.2653		1	45
48	1	27	1	0	1	0	0	0	1	0	2.2	59	120	26.4	94	155	8.4	51	155.061	20.4	1	10		0	0	0	0		20.4382		0	180
49	1	25	1	0	1	0	0	0	1	1	1.5	123	109	38.6	16	41	8.9	58	126.588	31.27	1	1	Hypokalemia→Itro	0	0	0	0		16.4121		1	112
50	1	42	0	0	0	0	0	0	1	1	10	94	240	24.6	14	25	6.3	70	103.133	165.52	175	2		0	0	0	0		21.2585		0	180
51	1	29	1	0	1	0	0	0	1	1	5.7	64	37	23	#NULL!	677	#NULL!	106	73.2844	237.64	8	2		0	0	0	0		19.0451		1	2
52	1	42	1	0	1	0	0	0	1	1	3.1	131	74	25.3	49	183	56.2	43	181.882	292.05	2	2		1	1	0	0		21.7181		1	10
53	2	60	1	0	1	0	0	0	1	1	4.3	78	131	32.9	25	33	6.1	62	65.9832	39.56	7	3		0	0	0	0		18.2183	Loss to follow-up	0	20
54	1	38	0	0	0	0	0	0	1	0	2.5	126	137	30.1	86	73	9.2	59	127.356	57.4	2	1		0	0	0	0		21.5139		1	154
55	1	48	0	0	0	0	0	0	1	0	6	87	440	30.7	12	40	7.3	78	79.6481	120.7	2	1		0	0	0	0		20.202		0	180
56	1	30	1	0	1	0	0	0	1	0	3.4	126	131	36.3	19	41	10	78	114.278	39.2	0	2		1	1	0	0		21.3068		0	180
57	1	26	0	0	0	0	0	0	1	0	2.3	117	145	36.8	22	37	6.8	78	98.6944	3.2	6	3		0	0	0	0		19.0311		0	180
58	1	36	1	0	1	0	0	0	1	1	1.6	50	115	20.3	12	26	21.4	51	142.711	45.5	23	1		0	0	0	0		17.7897		1	180
59	1	29	0	0	0	0	0	0	1	1	6.3	131	225	38.4	123	92	6.8	76	41.3781	99	23	2		0	0	0	0		22.9524		0	180
60	2	26	1	0	1	0	0	0	1	0	2.5	66	414	32.4	105	148	301.6	48	104.1	34	4	10		0	0	0	0		14.881		1	27
61	1	54	1	0	1	0	0	0	1	0	6	127	22	28.1	39	102	14.8	56	122.559	167.4	6	10		0	0	0	0		23.5883		0	180
62	1	45	1	0	1	0	0	0	1	0	4.6	99	146	31.5	38	49	6.7	63	133.302	20.9	7	1		0	0	0	0		25.5102		0	180
63	1	29	0	1	1	0	0	0	1	0	3	105	343	34.3	160	91	5.4	73	108.28	44.8	21	1	ALT elevation→Vori	0	0	0	0		20.0692		0	180
64	1	25	0	0	0	0	0	0	1	1	9.5	130	296	39.6	12	18	9.2	74	110.666	27.7	166	2		0	0	0	0		19.8352		0	180
65	1	52	0	1	1	0	0	0	1	1	2.8	84	#NULL!	33	65	44	4.5	159	46.5474	11.5	12	1	ALT elevation→Vori	0	0	0	0		23.7024		0	180
66	1	27	0	0	0	0	0	0	1	1	11	102	357	38.2	9	12	4.1	73	104.529	146.9	145	1		0	0	0	0		17.3589		0	180
67	2	52	0	0	0	0	0	0	1	0	1.6	68	82	28.7	53	122	8.3	43	113.195	12.6	19	2		0	0	0	0		22.0604		0	180
68	1	47	0	1	1	0	0	0	1	1	2.1	89	306	35.6	22	17	9.5	97	68.2746	6.7	27	3		0	0	0	0		21.3039		0	180
69	1	41	1	0	1	0	0	0	1	1	2.1	69	27	23.8	69	301	14.5	59	103.008	49.4	2	2		1	0	1(uncontrolled fever)	0		17.0993		0	180
70	1	18	1	0	1	0	0	0	1	0	4.1	89	181	28.7	135	101	8.4	50	149.2	137.5	31	2		1	1	0	0		19.1406		0	180
71	1	22	1	0	1	0	0	0	1	0	3	100	14	21.6	140	506	30.4	44	161.341	77	5	2		1	1	0	0		16		0	180
72	1	30	1	0	1	0	0	0	1	0	6.6	85	129	24	58	223	23.5	54	175.072	63.3	1	2		1	1	0	0		22.8571		0	180
73	2	49	1	1	1	0	0	0	1	0	2.9	95	177	33.3	46	59	4.8	59	74.0433	11.9	56	1	Infusion-related reactions→Vori	0	0	0	0		17.1029		0	180
74	1	42	1	0	1	0	0	0	1	1	5.1	87	549	40.1	27	40	5.9	58	103.726	103.3	9	1		0	0	0	0		17.7154		0	180
75	1	48	1	0	1	0	0	0	1	0	1.9	93	98	20	13	47	6.9	55	103.714	49.7	5	utreated		0	0	0	0		18.5491		1	37
76	1	25	1	0	1	0	0	0	1	0	2.1	109	17	28.8	43	102	22	60	112.956	55.2	4	1	Creatinine elevation→Vori	0	0	0	0		17.6309		0	180
77	1	27	1	0	1	0	0	0	1	0	2.7	99	86	30.3	23	48	5.7	72	104.054	102.2	3	1		0	0	0	0		18.2531		0	180
78	1	39	0	1	1	0	0	0	1	1	1.5	68	202	33.3	20	37	3.7	88	70.4577	51.3	12	2		0	0	0	0		15.9597		0	180
79	1	54	1	0	1	0	0	0	1	0	1.7	110	108	29.5	64	117	18.4	78	94.7593	43.8	2	1	Creatinine elevation→Vori	0	0	0	0		24.2215		0	180
80	1	44	1	0	1	0	0	0	1	0	2.8	111	213	35.7	17	22	5.7	74	82.0288	22.3	6	1	anemia→Vori	0	0	0	0		20.6297	Loss to follow-up	0	150
81	1	31	1	0	1	0	0	0	1	0	3.8	59	15	18.5	18	76	70.3	48	150.556	48.5	1	1		0	0	0	0		20.3244		0	180
82	1	34	1	1	1	0	0	0	1	0	10.7	114	68	24.8	53	118	15.1	84	162.681	133.4	3	2		0	0	0	0		33.1398		0	180
83	1	31	1	0	1	0	0	0	1	0	2.3	105	32	31.4	28	47	6.5	69	110.553	111.69	4	1		0	0	0	0		18.6122		0	180
84	1	39	1	0	1	0	0	0	1	0	9.4	93	31	24.9	45	377	6	114	90.0929	111.6	50	2		0	0	0	0		19.9634		1	1
85	1	45	0	0	0	0	0	0	1	1	1.6	109	133	26.2	22	44	11.5	87	73.7372	23.2	23	3		0	0	0	0		20.202		0	180
86	1	48	0	0	0	0	0	0	1	0	7.6	103	15	26.9	20	41	2.6	95	60.6393	90.7	25	2		0	1	0	0		19.433		0	180
87	1	64	1	0	1	0	0	0	1	0	2.07	92	88	27.8	34	42	8.9	67	68.2425	43.1	8	2		0	0	0	0		17.3611		0	180
88	1	34	1	0	1	0	0	0	1	0	2.02	109	94	30.7	28	78	13.2	70	96.6787	82.38	3	2		1	1	0	0		17.5771		0	180
89	1	33	1	0	1	0	0	0	1	0	4.83	115	173	27.4	14	29	9.9	81	89.2034	64	50	1		0	0	0	0		19.257		0	180
90	1	36	1	0	1	0	0	0	1	0	2.46	95	37	28.6	69	179	7.3	47	160.29	23.5	1	1		0	0	0	0		19.2653		0	180
91	1	54	1	0	1	0	0	0	1	0	2.84	124	70	30	28	88	6.5	70	103.628	76	2	1		0	0	0	0		23.4944		0	180
92	2	35	0	1	1	0	0	0	1	0	2.91	66	55	25.9	68	209	15.4	36	121.755	47.06	16	1		0	0	0	0		15.625		0	180
93	1	30	0	0	0	0	0	0	1	1	2.26	100	225	29.8	17	14	4	77	105.238	3.6	24	1		0	0	0	0		20.7612		0	180
94	1	27	0	1	1	0	0	0	1	1	8.64	122	286	34.8	14	15	9	70	132.793	36.7	128	1		0	0	0	0		23.1834		0	180
95	2	57	0	1	1	0	0	0	1	0	5.88	120	284	37.8	12	20	11.9	55	94.4942	41.1	25	2		0	0	0	0		22.0386		0	180
96	1	50	0	1	1	1	1	0	1	0	2.4	115	258	24.9	35	48	12.9	78	77.9167	66.28	1	2		0	0	0	0		20.202		0	180
97	1	58	0	0	0	1	0	1	1	0	2.09	115	34	27.3	6	42	4.2	108	51.2711	79.3	8	2		0	0	0	0		17.7557		1	21
98	1	36	0	1	1	0	0	0	1	0	4.9	122	90	31	62	104	9.1	87	110.077	31.2	16	2		1	1	0	0		24.2123		0	180
99	1	57	0	1	1	0	0	0	1	0	2.22	101	200	24.2	9	36	6.5	61	91.8821	46.38	13	2		1	1	0	0		20.7008		0	180
100	1	28	0	0	0	0	0	0	1	0	7.9	87	145	26.3	24	31	8.9	73	97.9531	199.5	8	2		0	0	0	0		17.1753		0	180
101	1	57	0	0	0	0	0	0	1	1	4.23	102	20	24.3	28	74	7	56	103.725	82.7	1	2		0	0	0	0		19.0451		0	180
102	1	46	1	0	1	0	0	0	1	0	1.1	84	16	23.2	156	740	51.7	79	73.045	139	6	1		0	0	0	0		15.9597		0	180
103	1	31	0	0	0	0	0	0	1	0	5.8	152	138	38.7	26	30	5	76	126.784	60	7	2		0	0	0	0		23.5102		0	180
104	2	24	0	0	0	0	0	0	1	0	2.13	82	140	27.6	16	46	7.9	33	192.594	27.8	1	2		0	0	0	0		18.1661		0	180
105	1	26	0	0	0	0	0	0	1	0	2.59	120	129	35.1	23	48	7.4	84	109.974	32.5	12	2		0	0	0	0		22.3094		0	180
106	1	29	1	0	1	0	0	0	1	0	4.04	100	308	34.8	21	34	8.9	72	105.998	44.9	6	1		0	0	0	0		18.4965		0	180
107	1	26	1	0	1	0	0	0	1	1	2.8	90	101	32.5	53	141	13.3	85	98.8	128.7	6	2		1	1	0	0	anemia→Vori	20.0474		0	180
108	1	27	0	1	1	0	0	0	1	0	12.29	120	204	29.7	109	62	4	65	143.008	26.5	72	1		0	0	0	0		23.1834		0	180
109	1	56	1	0	1	0	0	0	1	0	6.7	104	48	29.4	43	215	16.5	98	55.7762	96.1	9	2		1	1	0	0	Creatinine elevation→vori	20.7031		0	180
110	1	58	0	0	0	0	0	0	1	0	4.01	116	163	28.3	143	84	4.3	50	108.732	156.7	7	1		0	0	0	0		21.0938		0	180
111	1	45	1	0	1	0	0	0	1	1	5.18	110	210	33.9	38	26	5.7	88	92.7809	100.2	62	1	Creatinine elevation→Vori	0	0	0	0		22.0932		0	180
112	1	43	0	0	0	0	0	0	1	0	0.63	61	40	29.7	31	65	4.3	91	58.8929	83.9	1	2		0	0	0	0		14.2028		0	180
113	2	56	1	0	1	0	0	0	1	0	10.87	75	62	22.6	26	181	8.2	57	53.8284	79.8	7	2		1	1	0	0		15.5556		1	7
114	1	46	1	0	1	1	0	1	1	0	1.93	122	23	28.1	32	49	6.9	63	111.747	40.5	7	2		0	0	0	0		24.1288		0	180
115	1	49	0	0	0	0	0	0	1	1	2.41	61	80	36.3	33	19	6.1	120	168.122	9.5	91	1		0	0	0	0		20.0506		0	180
116	1	45	0	0	0	0	0	0	1	0	3.33	98	193	29.9	14	25	8.7	59	108.731	87.1	7	2		0	0	0	0		20.202		0	180
117	1	39	1	0	1	0	0	0	1	1	1.51	68	37	22.7	54	71	24.4	369	18.4832	20.02	71	3		0	0	0	0		19.0311		1	28
118	1	51	0	0	0	0	0	0	1	0	8.4	115	77	29.1	38	31	13	57	111.189	2.5	60	3		0	0	0	0		20.0692		1	47
119	1	24	0	0	0	0	0	0	1	0	4.7	93	41	25.4	55	65	8	56	115.794	39.9	9.3	1		0	0	0	0		17.431		0	180
120	1	23	1	0	1	0	0	0	1	1	1.8	82	76	25.3	392	585	56.4	77	110.069	26.2	42	1	ALT elevation→Posaconazole	0	0	0	0		18.2099		0	180
121	2	58	1	0	1	0	0	0	1	0	1.75	72	73	25.8	31	105	11.3	49	62.8722	38.5	3	10		0	0	0	0		14.0625		0	180
122	1	28	0	0	0	0	0	0	1	1	8.36	116	336	33.1	19	36	7.8	50	165.013	78.6	14	1		0	0	0	0		21.0077		0	180
123	1	49	1	0	1	0	0	0	1	0	8.76	60	28	24.2	44	78	6	147	35.7225	181	24	1		0	0	0	0		18.591		0	180
124	1	51	1	0	1	0	0	0	1	0	5.55	106	30	38	62	34	6.2	62	121.609	126.31	1	10		0	0	0	0		23.597		0	180
125	1	21	0	0	0	0	0	0	1	0	3.78	119	100	32.6	81	92	12.9	62	193.236	41.56	1	1		0	0	0	0		26.4721		0	180
126	1	53	0	0	0	0	0	0	1	1	3.16	92	39	27.8	59	71	4.8	121	43.2563	84.2	#NULL!	2		0	0	0	0		20.1348	Loss to follow-up	0	90
127	1	54	0	1	1	0	0	0	1	0	6.31	89	148	27.2	50	49	6.4	64	84.1411	89.6	6	1	Creatinine elevation→Itro	0	0	0	0		17.239		0	180
128	1	34	1	0	1	0	0	0	1	1	0.6	74	453	34	62	56	7.3	62	109.153	129.1	1	2		1	0	1(uncontrolled fever)	0		17.1753		0	180
129	1	52	0	1	1	0	0	0	1	1	4.59	108	273	36.1	12	17	4.4	271	26.7121	30.7	17	1	Creatinine elevation→Itro	0	0	0	0		22.3863		0	180
130	1	26	1	1	1	0	0	0	1	0	2.54	96	45	27	81	227	10.2	59	143.525	47.5	1	2		1	1	0	0		18.6728		0	180
131	1	25	0	1	1	0	0	0	1	0	12.21	133	413	38.4	94	59	6.4	86	180.598	22.4	20	1		0	0	0	0		34.7178		0	180
132	1	32	0	1	1	0	0	0	1	0	3.53	93	242	32.2	59	47	7.5	46	158.543	112.2	0	1		0	0	0	0		17.9592		0	180
133	1	27	1	0	1	0	0	0	1	0	5.06	102	117	27.9	97	143	7.9	67	147.022	91.24	5	2		1	1	0	0		23.1837	Loss to follow-up	0	120
134	1	36	0	1	1	0	0	0	1	0	1.85	92	90	29	105	154	5.8	90	78.0321	18.5	13	2		1	1	0	0		18.3768	Loss to follow-up	0	90
135	1	26	0	1	1	0	0	0	1	0	8.7	105	115	35.5	22	22	5.3	103	103.276	55.4	10	1	ALT elevation→Itro	0	0	0	0		23.7196		0	180
136	1	56	1	0	1	1	1	0	1	0	3.15	109	13	25.6	20	124	127.8	278	27.8237	239.9	5	10		0	0	0	0		24.7721		0	180
137	1	42	0	0	0	0	0	0	1	0	2.41	139	299	40.1	68	67	9	66	127.614	64	5	1		0	0	0	0		24.5089		0	180
138	1	56	0	1	1	0	0	0	1	0	1.6	80	99	29.4	17	33	7.5	106	55.4585	72.26	10	1		0	0	0	0		22.2656		0	180
139	1	28	0	0	0	0	0	0	1	0	2.83	81	210	29.6	47	26	5.1	52	158.667	102	2	2		0	0	0	0		21.5139		0	180
140	1	54	0	1	1	0	0	0	1	0	1.53	91	275	31.4	58	40	4.8	63	95.5328	32.6	4	2		1	1	0	0		19.2672		0	180
141	2	45	0	0	0	0	0	0	1	0	2.83	67	143	26.9	8	28	3.3	72	74.3573	37.51	184	3		0	0	0	0		21.6311		0	180
142	1	29	0	0	0	0	0	0	1	0	2.04	91	229	33.9	69	72	6.2	37	224.683	9.2	18	1		0	0	0	0		20.3816		0	180
143	2	28	0	0	0	0	0	0	1	1	5.09	108	207	36.3	9	11	2.8	59	101.036	6.9	118	1		0	0	0	0		21.2279		0	180
144	1	35	1	0	1	0	0	0	1	1	2.36	99	10	26.7	23	23	18.6	53	124.052	230	2	1		0	0	0	0		16.6531		0	180
145	2	49	0	0	0	0	0	0	1	0	1.98	96	99	28.5	75	115	2.8	41	104.234	14.5	2	1		0	0	0	0		20		1	88
146	1	38	0	0	0	1	0	1	1	0	5.1	96	89	26.1	45	64	19.4	63	133.185	90.1	10	1		0	0	0	0		21.8776		1	26
147	1	36	1	0	1	0	0	0	1	0	3.12	106	50	18.5	98	387	62.7	74	85.4135	121.87	6	1		0	0	0	0		19.3359	Loss to follow-up	0	90
148	1	48	0	0	0	0	0	0	1	0	5.04	106	193	28.9	38	41	8.4	81	90.6433	100.6	#NULL!	1		0	0	0	0		23.8751		0	180
149	1	46	1	0	1	0	0	0	1	1	4.08	72	126	24.9	36	65	12.8	66	96.1759	176.7	20	1		0	0	0	0		19.0311		0	180
150	1	31	0	0	0	0	0	0	1	0	2.23	121	62	24.5	24	133	31.3	82	114.243	68.58	3	1		0	0	0	0		22.0932		0	180
151	1	47	0	1	1	0	0	0	1	1	0.83	83	56	20.7	35	28	3.4	108	58.1489	9.8	13	1		0	0	0	0		19.0311		0	180
152	1	33	0	1	1	0	0	0	1	0	10.64	113	23	24.3	60	187	25.1	53	161.117	63.1	16	1		0	0	0	0		21.2245		0	180
153	1	46	1	0	1	0	0	0	1	1	5.8	135	249	32.2	33	22	11.4	70	98.9238	84.2	19	1		0	0	0	0		20.7612		0	180
154	1	45	0	0	0	0	0	0	1	1	3.97	131	211	36.9	22	14	5.4	72	119.879	41.21	75	1		0	0	0	0		23.6203		0	180
155	1	33	1	0	1	0	0	0	1	0	4.54	132	51	33.2	100	110	14.1	69	110.429	99.75	13	1		0	0	0	0		19.3792		0	180
156	1	38	0	0	0	0	0	0	1	1	2.36	116	53	42.8	23	21	10	69	103.454	156.3	120	1		0	0	0	0		20.1956		0	180
157	1	68	0	0	0	1	1	1	1	0	3.03	106	145	34.6	12	14	3.9	65	72.08	10.1	64	1		0	0	0	0		18.5568		1	41
158	1	53	0	0	0	0	0	0	1	1	2.4	102	65	33.7	14	16	7.8	54	138.466	9.4	62	3		0	0	0	0		24.2215		0	180
159	2	49	0	0	0	0	0	0	1	0	2.73	84	343	37	24	37	3.6	36	131.901	2.1	49	1		0	0	0	0		18.5901		0	180
160	1	29	0	0	0	0	0	0	1	0	2.34	86	94	34.2	36	39	3.9	64	95.8242	4.3	29	1		0	0	0	0		15.7558		0	180
161	1	56	1	1	1	0	0	0	1	1	5.46	102	41	23.8	201	349	313.9	54	97.4037	54.5	#NULL!	1		0	0	0	0		18.0697		0	180
162	1	48	0	1	1	0	0	0	1	0	2.5	101	119	29.7	17	30	4.6	67	118.013	103.6	4	1	Creatinine elevation→Itro	0	0	0	0		22.8571		0	180
163	1	25	0	0	0	0	0	0	1	0	3.93	116	123	30.6	204	90	2.1	90	96.4829	67.4	20	10		0	0	0	0		19.6304		0	180
164	1	35	0	0	0	0	0	0	1	1	6.62	117	300	37.5	9	16	6.6	40	114.422	5.2	76	1		0	0	0	0		19.5808		0	180
165	2	36	1	0	1	0	0	0	1	0	7.48	57	66	29.6	37	115	6.8	41	132.36	89.6	3	1		0	0	0	0		19.5312		0	180
166	1	34	1	0	1	0	0	0	1	0	3.25	95	100	24.2	106	155	18.1	66	112.397	61.6	#NULL!	1	Creatinine elevation→Itro	0	0	0	0		20.9366		0	180
167	1	35	1	0	1	0	0	0	1	0	5.49	68	35	20.8	32	136	52.9	131	54.1253	128.4	6	1		0	0	0	0		18.5911		0	180
168	1	29	1	0	1	0	0	0	1	0	1.3	84	#NULL!	20.6	157	671	24.3	57	184.102	121.1	3	1		0	0	0	0		25.1429		0	180
169	1	19	0	1	1	0	0	0	1	0	7.09	86	78	22.2	152	152	55.1	59	163.669	178.4	7	1		0	0	0	0		20.0617		0	180
170	1	35	1	0	1	0	0	0	1	0	3.72	95	242	22.8	21	51	10.6	77	92.0833	19.9	131	1		0	0	0	0		20.9572	Loss to follow-up	0	30
171	1	61	0	0	0	0	0	0	1	0	3.88	115	140	37.8	27	29	5.8	67	76.7269	12.79	13	1		0	0	0	0		19.4674		0	180
172	2	41	0	1	1	0	0	0	1	1	5.21	60	398	21.9	43	79	3.4	84	51.6587	6.5	125	2		0	0	0	0		16.6133		0	180
173	2	69	1	0	1	0	0	0	1	1	4.04	100	88	25.4	14	30	6.1	60	61.747	97.4	19	1		0	0	0	0		22.2222		0	180
174	2	30	0	0	0	0	0	0	1	0	1.32	72	119	28.6	60	180	6.7	105	47.0122	1.1	20	3		0	0	0	0		20.4518		0	180
175	1	51	1	0	1	0	0	0	1	1	6.75	89	233	36.2	11	15	4.1	76	125.807	34.5	64	1		0	0	0	0		27.6165		0	180
176	1	32	0	0	0	0	0	0	1	1	3.23	114	242	26.2	32	33	2.3	55	151.887	80.2	19	1		0	0	0	0		22.3214		0	180
177	1	32	0	0	0	0	0	0	1	0	6.03	107	120	34.2	38	23	6	81	0	1	0.1074	3		0	0	0	0		20.7943		1	90
178	1	43	1	0	1	0	0	0	1	1	2.78	108	66	28.1	24	74	9.8	101	67.2117	#NULL!	6	1		0	0	0	0		19.2672		0	180
179	1	52	1	0	1	0	0	0	1	0	2.08	96	42	35.4	47	82	11.6	99	76.3951	45.4	6	1		0	0	0	0		23.6614		0	180
180	1	31	0	0	0	0	0	0	1	1	2.56	102	209	33.3	13	16	6.6	132	0	10.1	160	1		0	0	0	0		0	Loss to follow-up	0	120
181	1	45	1	0	1	1	1	0	1	0	4.66	100	139	28.4	38	37	5.7	46	149.602	120.6	3	1		0	0	0	0		20.4152		0	180
182	2	19	1	0	1	0	0	0	1	1	4.46	110	65	37.1	19	31	7.3	55	133.165	153.1	220	1		0	0	0	0		25.1039		0	180
183	1	59	0	0	0	1	1	0	1	1	2.57	103	93	36.6	8	30	10.8	84	67.4839	0.8	166	1	ALT elevation→Vori	0	0	0	0		19.7232		0	180
184	1	43	1	0	1	0	0	0	1	0	4.23	74	122	35.8	26	29	8	65	91.6111	15.1	24	2		1	1	0	0		18.3655		0	180
185	1	31	0	0	0	0	0	0	1	0	3.24	93	208	28.3	68	165	5.8	71	122.518	137.7	44	1		0	0	0	0		22.4913		0	170
186	2	34	0	0	0	0	0	0	1	0	4.66	108	302	32.5	15	25	2.9	56	82.9671	9.2	3	1		0	0	0	0		18.6667		0	169
187	1	32	0	0	0	0	0	0	1	0	1.98	96	187	28.6	11	29	11.3	56	177.589	35.1	29	1		0	0	0	0		25.9516		0	168
188	1	32	1	0	1	0	0	0	1	0	5.59	110	125	33.4	6	15	8.3	67	98.9552	77	32	1		0	0	0	0		16.3265		0	162
189	1	58	0	0	0	0	0	0	1	0	4.67	134	228	33.3	21	31	10.2	76	80.8072	2.5	17	1		0	0	0	0		18.8272		0	159
190	1	52	1	0	1	0	0	0	1	0	7.02	103	51	33.6	72	69	5.9	75	74.9108	36.2	17	1		0	0	0	0		19.1001		0	145
191	2	42	0	0	0	0	0	0	1	0	2.17	78	39	23.6	34	157	4.6	63	97.4037	66.7	11	1		0	0	0	0		22.5827		0	137
192	1	27	1	1	1	0	0	0	1	0	9.53	82	94	32.2	59	115	15.3	63	99.0992	10.2	14	1		0	0	0	0		15.5709		0	127
193	1	49	1	0	1	0	0	0	1	0	3.62	103	258	26.5	31	71	8.4	59	147.708	58.1	21	1		0	0	0	0		28.6501		0	107
194	1	28	0	1	1	0	0	0	1	0	3.32	147	136	42.3	38	21	10.6	70	157.156	1.6	26	1		0	0	0	0		24.6914		0	97
195	1	55	1	1	1	0	0	0	1	1	3.4	82	96	25.5	92	66	9.6	71	104.361	65.7	#NULL!	1		0	0	0	0		24.5675		0	84
196	1	31	0	1	1	0	0	0	1	0	2.48	115	124	35.1	42	64	7.6	52	144.122	100060	9	1		0	0	0	0		19.3772		0	82
197	1	29	1	0	1	0	0	0	1	1	10.2	110	305	26.9	44	76	12.9	103	80.7115	200.5	20	1		0	0	0	0		19.9184		0	81
198	2	51	1	0	1	0	0	0	1	0	3.56	83	85	29.7	70	113	20.1	34	67.4631	42.7	20	1		0	0	0	0		19.9184		1	39
199	1	43	1	0	1	0	0	0	1	1	1.97	91	12	17.7	29	123	101.2	134	54.2146	71.4	40	1		0	0	0	0		19.9184		1	29
200	1	24	1	0	1	0	0	0	1	0	4.1	76	110	36.6	22	41	6.8	49	154.049	23.3	3	2	ALT elevation→AmBd >7days	0	0	0	0		18.3391		0	180
201	1	29	1	0	1	0	0	0	1	0	3.6	121	66	38.2	85	44	7	56	149.668	81.9	30	3		0	0	0	0		21.79		1	20
202	1	24	1	0	1	0	0	0	1	0	2.8	102	123	33.9	58	74	10.8	66	129.475	40.1	10	utreated		0	0	0	0		18.5185		1	12
203	1	26	1	0	1	0	0	0	1	0	1.8	92	210	28.2	52	58	11.6	71	134.053	1.5	14	2		0	0	0	0		22.2041		0	180
204	1	52	1	0	1	0	0	0	1	0	17	120	24	20.4	35	191	37	135	45.6188	37.8	10	2		0	0	0	0		19.7232		1	4
205	1	40	0	0	0	0	0	0	1	1	2.5	78	14	32.2	27	110	11.6	182	34.4048	193.2	65	2		0	0	0	0		18.7328		0	180
206	1	46	1	0	1	0	0	0	1	1	1.7	100	63	23.5	14	48	8.8	62	81.9047	10.9	17	2		0	0	0	0		15.5896		0	180
207	1	25	1	0	1	0	0	0	1	0	6.6	91	43	17.4	51	389	89.1	181	35.1036	105.9	10	2	Delirium→AmBd >7days	0	0	0	0		13.8889		0	180
208	1	47	1	0	1	0	0	0	1	0	4.4	95	127	29.4	84	203	8	73	95.4135	62	2	2		0	0	0	0		20.3816		0	180
209	1	39	1	0	1	0	0	0	1	0	6.5	106	170	31.1	43	52	6	63	118.101	52.9	5	2	Delirium→AmBd >7days	0	0	0	0		20.7612		0	180
210	1	32	1	0	1	0	0	0	1	1	2.7	95	56	27.8	122	115	9.2	104	86.0625	40	8	1		0	0	0	0		22.5534		0	180
211	1	41	1	0	1	0	0	0	1	0	4.7	123	261	26.7	15	27	7	77	91.5571	56.1	6	2		0	0	0	0		21.83		0	180
212	1	22	1	0	1	1	1	0	1	1	1.3	67	27	24	79	374	14.6	118	63.8444	71.2	2	2		0	0	0	0		16.0494		0	180
213	1	25	1	0	1	0	0	0	1	0	4	76	101	24.4	70	70	16.4	52	124.903	20.7	5	1		0	0	0	0		15.917		0	180
214	1	37	1	0	1	0	0	0	1	0	5.5	115	88	29.4	139	275	29	53	143.164	55.9	6	1		0	0	0	0		20.5191		0	180
215	1	41	1	0	1	1	0	1	1	1	3.6	82	249	28.4	22	55	5.6	59	133.911	76.2	56	2		1	1	0	0		21.7181		0	180
216	1	47	1	0	1	0	0	0	1	0	3.6	82	184	22.5	175	593	15.2	101	67.8317	104.9	9	2		1	0	1(uncontrolled fever)	0	Creatinine elevation→Itro	20.5191		0	180
217	1	34	1	0	1	0	0	0	1	0	3.9	122	39	35	59	100	39.1	82	111.099	90.1	10	2		1	0	1(uncontrolled fever)	0		20.9024		0	180
218	1	36	1	0	1	0	0	0	1	0	2.2	120	11	31.6	54	210	27	2	3192.22	119.5	2	2	hallucination→AmBd within 7days	1	0	0	1(hallucination)		17.301		0	180
219	1	42	1	0	1	0	0	0	1	0	2.7	77	40	24.8	34	82	8.8	66	80.2148	29.9	5	1		0	0	0	0		15.7768		1	30
220	1	50	1	0	1	0	0	0	1	1	2.5	90	102	30.1	30	45	16.4	64	112.227	79	10	3		0	0	0	0		22.4913		0	180
221	1	35	1	0	1	0	0	0	1	1	5.8	86	342	30.6	61	36	9.4	49	189.429	84.9	51	2	headache→AmBd>7days	0	0	0	0		24.9135		0	180
222	1	53	1	0	1	0	0	0	1	0	3.1	86	67	24.9	50	121	26.6	65	87.0967	119.4	29	1	Hypokalemia	0	0	0	0		18.7783		0	180
223	1	64	1	0	1	0	0	0	1	0	7	125	138	27.4	14	55	20.9	70	53.3206	103.4	50	utreated		0	0	0	0		14.6924		1	4
224	1	39	1	0	1	0	0	0	1	0	2.6	75	41	25	70	321	20.7	97	66.4772	39.2	4	2		0	0	0	0		17.9931		0	180
225	1	26	1	0	1	0	0	0	1	0	2.2	121	61	31.9	30	51	11	70	89.9786	134.5	5	1		0	0	0	0		15.9439		0	180
226	1	44	0	0	0	0	0	0	1	0	2.1	104	194	32	12	26	7.2	82	104.93	24.4	16	1		0	0	0	0		23.5666		0	180
227	1	55	1	0	1	0	0	0	1	0	1.7	97	78	23.2	44	91	13.7	49	127.789	30.9	12	1	Hypokalemia→Vori	0	0	0	0		20.7612		0	180
228	2	40	1	0	1	0	0	0	1	0	1.3	57	118	27.5	24	30	7.4	57	76.8977	17.6	7	2		1	0	1(uncontrolled fever)	0	Hypokalemia→Vori	17.2584		0	180
229	1	40	1	0	1	0	0	0	1	0	4.1	91	138	33.2	130	105	8.5	95	85.2982	81.2	3	2		1	0	1(uncontrolled fever)	0	Creatinine elevation→Itro	22.3094		0	180
230	1	31	1	0	1	0	0	0	1	0	2.4	101	108	32.1	28	49	9.3	70	118.533	47.9	9	2		0	0	0	0		19.3502		0	180
231	2	48	0	0	0	0	0	0	1	1	5.6	112	370	39.3	12	20	4.4	52	123.708	11.2	56	1		0	0	0	0		26.1719		0	180
232	1	47	1	0	1	1	0	1	1	0	3.3	111	169	32.2	47	76	11.1	53	137.882	60.7	14	1		0	0	0	0		20.898		0	180
233	1	41	1	0	1	0	0	0	1	0	6.5	100	40	27.7	47	116	26	79	69.2373	52.7	0.9	1		0	0	0	0		15.9439		0	180
234	1	18	1	0	1	0	0	0	1	0	3.8	103	59	30.5	32	330	11.6	53	125.372	38.4	150	1	Hypokalemia	0	0	0	0		17.6254		0	180
235	1	45	1	0	1	0	0	0	1	0	1.1	90	121	20.7	55	172	36.1	63	101.828	56.1	13	1		0	0	0	0		19.487		0	180
236	1	60	1	0	1	1	1	0	1	0	2.8	99	173	25.3	27	45	7	60	90.037	42.3	18	1		0	0	0	0		19.0311		0	180
237	1	38	1	0	1	0	0	0	1	1	3.7	100	109	28.1	40	69	25	66	77.7965	76.4	18	2		1	1	0	0	ALTelevation→Vori	16.0156		0	180
238	1	37	1	0	1	0	0	0	1	0	5.5	72	168	27.6	68	71	5.3	75	99.4827	38.8	16	2		0	0	0	0		18.8324		0	180
239	1	58	1	0	1	0	0	0	1	0	1.5	91	23	29.6	32	71	10.2	85	53.3	101.8	7	2		0	0	0	0		17.5781		0	180
240	1	46	1	0	1	0	0	0	1	0	2.6	103	170	28.5	18	30	8.2	75	76.9407	38.2	8	2		0	0	0	0		19.5312		1	30
241	1	41	1	0	1	0	0	0	1	0	1.6	84	29	18.4	25	469	41.3	204	28.6	139.6	5	2		0	0	0	0		15.6735		1	1
242	1	30	1	0	1	0	0	0	1	0	3.3	129	66	26.7	50	209	11.9	72	121.925	169	6	2		1	0	1(uncontrolled fever)	0		20.5151		0	180
243	1	33	1	0	1	0	0	0	1	0	2.4	126	162	28.6	39	53	5.6	57	126.763	5	1	1	Hypokalemia→Itro	0	0	0	0		19.0311		0	180
244	1	23	0	0	0	0	0	0	1	1	4.3	118	191	37.3	100	62	6.7	61	127.166	23	4	1		0	0	0	0		18.6851		0	180
245	1	54	1	0	1	0	0	0	1	0	5.7	105	178	31.3	76	51	6.9	44	137.985	41.4	34	1		0	0	0	0		19.4362		1	25
246	2	46	1	0	1	0	0	0	1	0	1.4	70	68	29.6	37	135	6.4	78	62.8843	17.4	2	1		0	0	0	0		18.8189		0	180
247	1	30	1	0	1	0	0	0	1	0	6.9	100	32	30.2	35	98	12.2	61	139.484	113.1	7	1		0	0	0	0		19.8839		0	180
248	1	36	1	0	1	0	0	0	1	0	6.6	82	62	20.9	8	31	9.1	65	137.511	64.9	4	1		0	0	0	0		22.0932		0	180
249	2	25	1	0	1	0	0	0	1	0	5.4	92	216	35.9	14	26	6.4	59	101.708	68.9	6	1	anemia→Itro	0	0	0	0		18.3655		1	45
250	1	30	1	0	1	0	0	0	1	0	7.3	107	57	31.7	77	91	7.9	83	105.766	48	24	1		0	0	0	0		21.7181		0	180
251	1	43	0	0	0	1	0	1	1	0	3.4	71	209	30.8	12	38	7.4	51	140.111	15.9	6	2		0	0	0	0		21.2585		0	180
252	2	27	1	0	1	0	0	0	1	1	4.4	97	121	42.7	15	29	9.6	57	113.79	66.1	2	1		0	0	0	0		21.4844		0	180
253	1	45	1	0	1	0	0	0	1	0	6	116	37	21.8	148	658	82.1	92	63.3907	106.1	5	2		0	0	0	0		16.5147		1	2
254	1	54	1	0	1	0	0	0	1	1	1.8	102	123	36.3	69	67	38	67	72.4939	61.2	10	1		0	0	0	0		16.2982		0	180
255	1	25	1	0	1	0	0	0	1	1	4.7	94	186	31.9	19	61	9.7	92	64.4583	64.5	103	1		0	0	0	0		14.0332		0	180
256	1	24	0	0	0	0	0	0	1	0	2.4	88	114	33	40	45	3.6	70	85.4533	7.6	39	2		0	0	0	0		16.4062		0	180
257	1	43	0	0	0	0	0	0	1	0	4.6	123	241	36.1	24	32	7	62	86.4395	39.3	9	2		0	0	0	0		18.026		0	180
258	1	33	1	0	1	0	0	0	1	0	4.2	97	190	24.6	53	298	38.5	65	101.056	134.7	8	1		0	0	0	0		18.3655		0	180
259	1	67	1	0	1	0	0	0	1	0	3	78	12	21	56	123	14.9	53	81.1723	74.6	6	2		1	0	1(uncontrolled fever)	0		18.75		0	180
260	1	32	1	0	1	0	0	0	1	0	0.9	84	25	19.9	42	280	26.5	50	159.12	81.6	2	2		1	0	1(CRP and LDH elevation)	0		21.2585		1	5
261	1	46	0	0	0	0	0	0	1	0	2.6	118	245	32.7	23	25	8.8	72	96.1759	8.3	44	1		0	0	0	0		21.2585		0	180
262	1	26	0	0	0	1	1	0	1	0	4.5	112	80	30.2	28	37	9.6	61	167.501	75.5	48	1		0	0	0	0		24.6755		0	180
263	1	33	1	0	1	0	0	0	1	0	3	126	187	34.8	41	71	10.1	76	112.358	18.5	42	3		0	0	0	0		21.7181		0	180
264	1	34	0	0	0	0	0	0	1	0	1.9	108	177	38.4	15	31	8.5	54	130.144	42.2	23	1		0	0	0	0		19.1327		0	180
265	2	31	1	0	1	0	0	0	1	0	1.8	106	58	25.1	314	667	52.1	42	94.7947	116.7	26	2	visual abnormalities→AmBd within 7days	1	0	0	1(visual abnormalities		15.5556		0	180
266	1	51	1	0	1	0	0	0	1	0	3.4	78	9	19.1	44	160	44.2	141	44.9489	165.6	19	2		0	0	0	0		21.3039		1	2
267	1	43	1	0	1	0	0	0	1	0	1.1	82	78	32.9	14	21	9.5	63	143.669	15.2	23	1		0	0	0	0		25.3934		0	180
268	1	45	1	0	1	0	0	0	1	0	7	91	53	20.6	64	270	113.8	165	44.5348	66.7	19	2	ALT elevation→AmBd within 7days	1	0	0	1(ALT elevation		22.3214		0	180
269	1	48	0	0	0	0	0	0	1	0	3.3	104	219	27.8	17	27	4.4	103	51.5428	72.3	44	2	ALT elevation→AmBd >7days	0	0	0	0		16.6525		0	180
270	1	23	1	0	1	1	0	1	1	0	2.1	124	75	30.9	33	115	15.5	57	196.574	101.7	8	2		1	1	0	0		28.306		0	180
271	1	36	0	0	0	0	0	0	1	1	3.9	117	95	33.4	132	133	13.4	56	136.81	45.3	16	2		0	0	0	0		21.0077		0	180
272	1	33	1	0	1	0	0	0	1	1	3.2	105	155	34.1	36	51	11.3	84	126.68	73.2	15	2		1	1	0	0		27.7008		0	180
273	1	30	0	0	0	0	0	0	1	0	4.4	113	117	33.2	18	23	9.3	68	119.167	18.6	71	1	Infusion-related reactions→Vori	0	0	0	0		17.9163		0	180
274	2	26	1	0	1	0	0	0	1	0	1.8	83	19	15.9	13	69	19.6	56	84.9798	27.8	4	2		0	0	0	0		16.0231		0	180
275	1	54	1	0	1	0	0	0	1	0	1.5	103	66	29	180	206	14.6	62	141.353	26.1	18	2		1	1	0	0		27.102		0	180
276	1	33	1	0	1	0	0	0	1	0	4.7	55	20	16.1	26	129	8.9	35	187.675	37.1	40	2		1	1	0	0		17.5064		1	4
277	1	69	0	0	0	1	1	0	1	0	1.2	64	63	21.4	22	41	6.5	75	58.1148	37.1	58	2		0	0	0	0		20.8117		0	180
278	1	31	1	0	1	0	0	0	1	1	3.7	127	59	38.9	21	35	12.7	76	98.6099	149.3	20	2		1	1	0	0		18.4965		0	180
279	1	21	1	0	1	0	0	0	1	0	7.5	96	94	24.8	57	108	14.6	57	166.612	79.2	6	1		0	0	0	0		23.8751		0	180
280	1	58	1	0	1	0	0	0	1	0	1.3	102	43	24.9	31	90	7.7	49	92.4592	14.7	26	1		0	0	0	0		16.7311		0	180
281	2	60	1	0	1	0	0	0	1	0	2.5	72	12	23	32	161	7.1	87	44.1436	69.1	3	2		0	0	0	0		16.494		1	12
282	1	25	1	0	1	0	0	0	1	0	3	96	163	33.8	122	107	11.2	55	172.001	80.8	1	2		0	0	0	0		21.8776		0	180
283	1	26	1	0	1	0	0	0	1	0	2	79	112	29.7	15	33	10.2	41	204.829	74.2	4	utreated		0	0	0	0		20.7612		1	3
284	1	52	1	0	1	0	0	0	1	1	2.2	98	152	36.5	80	75	10.8	72	75.0309	136.1	25	3		0	0	0	0		16.901		0	180
285	1	38	1	0	1	0	0	0	1	0	10.8	123	27	30.5	72	150	27	58	129.552	105.7	68	3		0	0	0	0		20.7612		0	180
286	2	26	1	0	1	0	0	0	1	0	4	80	57	25.4	11	127	12.5	47	113.909	52	3	2		1	0	1(CRP elevation	0		18.7305		1	1
287	2	47	0	0	0	0	0	0	1	0	2.3	88	210	31.5	60	85	31.8	61	71.5986	5.2	52	2		0	0	0	0		16.7311		0	180
288	1	31	1	0	1	0	0	0	1	0	5	104	142	36.4	11	23	9.9	58	144.211	56.2	31	2		0	0	0	0		18.6628		1	11
289	2	26	0	0	0	0	0	0	1	0	4.3	92	281	27.8	42	67	9.3	55	95.1773	74.3	17	1		0	0	0	0		18.5529		0	180
290	1	36	1	0	1	0	0	0	1	1	3.3	111	143	37.7	34	53	33.8	53	120.461	159.6	4	1		0	0	0	0		15.7808		0	180
291	1	50	1	0	1	0	0	0	1	0	1.1	58	30	16.2	57	460	22.7	135	45.0185	140.8	1	1		0	0	0	0		19.487		1	45
292	1	38	1	0	1	0	0	0	1	0	2.1	96	134	29.8	21	56	12.2	46	149.736	22.1	10	1	Hypokalemia	0	0	0	0		19.0311		0	180
293	1	31	1	0	1	0	0	0	1	0	8.1	82	40	20.7	74	208	11.2	75	101.709	67.5	18	2		1	1	0	0	Creatinine elevation→Vori	19.0451		0	180
294	1	60	1	0	1	1	1	1	1	0	2.9	74	19	19.7	34	121	10.3	77	107.152	63.7	2	2		1	1	0	0		29.0657		1	35
295	1	56	1	0	1	1	1	0	1	0	13	115	14.3	22.3	201	1315	187.3	397	15.5869	221.6	104	1		0	0	0	0		24.6548		1	1
296	1	32	1	0	1	0	0	0	1	0	1.7	97	74	19	27	66	13.7	51	130	162.1	8	2		0	0	0	0		15.262		0	180
297	1	42	1	0	1	0	0	0	1	1	3.6	79	160	28.1	42	48	17.7	69	78.471	101.7	146	2		1	1	0	0	Creatinine elevation→Vori	16.1354		0	180
298	2	21	1	0	1	0	0	0	1	0	3.5	82	11	16.4	15	113	19.4	38	98.0445	57.6	2	2		0	0	0	0		11.5736		0	180
299	1	28	1	0	1	0	0	0	1	0	3.7	116	216	31.2	95	230	29.1	79	104.439	143.3	7	1		0	0	0	0		22.0386	Loss to follow-up	0	30
300	1	28	1	0	1	0	0	0	1	1	11	125	64	32.5	98	257	15	36	217.726	119.4	0	2		1	1	0	0		17.9902		0	180
301	1	40	1	0	1	0	0	0	1	0	6.6	127	104	26.1	146	250	80.5	62	126.738	67	68	2		1	1	0	0	Creatinine elevation→Vori	20.898		0	180
302	2	43	1	0	1	0	0	0	1	0	6.4	76	108	22.8	30	103	12.2	42	118.102	114.6	11	2		0	0	0	0		19.1406		0	180
303	1	53	1	0	1	0	0	0	1	0	8.2	67	94	23.2	36	83	5.6	437	14.0548	94	29	2		0	0	0	0		19.8962		1	5
304	2	38	1	0	1	0	0	0	1	0	6.7	112	34	36.8	151	333	9	59	70.3642	72.8	12	utreated		0	0	0	0		12.5904		1	3
305	1	24	1	0	1	0	0	0	1	0	8.4	121	228	33.8	119	108	7.7	71	150.446	103.2	14	2		1	0	1(uncontrolled fever)	0		24.4898		0	180
306	1	18	1	0	1	0	0	0	1	0	3	100	144	29.9	114	101	5.6	46	166.818	88.6	7	utreated		0	0	0	0		17.9282		1	22
307	1	34	1	0	1	0	0	0	1	0	2.7	80	109	21.2	24	34	7.1	52	137.653	23.5	30	1		0	0	0	0		16.4233		0	180
308	2	39	1	0	1	0	0	0	1	0	1.5	53	20	18.4	110	1069	37	51	113.672	128.3	10	2		0	0	0	0		20.8284		0	180
309	2	53	1	0	1	0	0	0	1	0	1.5	60	94	26	14	32	5.6	188	14.9714	9.3	9	1	Creatinine elevation→Itro	0	0	0	0		13.7778		0	180
310	1	34	1	0	1	0	0	0	1	0	1.1	104	36	26.1	91	363	20.9	70	102.256	74	16	2		0	0	0	0		17.9592		0	180
311	1	50	1	0	1	0	0	0	1	0	2.4	81	26	22	23	109	12.3	59	93.6441	29.1	22	1		0	0	0	0		18.5901		1	30
312	1	25	1	0	1	0	0	0	1	0	5.7	80	276	16.5	34	104	7.8	38	163.488	28.6	11	1		0	0	0	0		15.5896		0	180
313	2	57	1	0	1	0	0	0	1	0	8.2	104	198	23.3	33	71	8.4	44	82.6825	62	9	2		1	0	1(uncontrolled fever)	0		14.5329		0	180
314	1	49	0	0	0	0	0	0	1	0	2.8	69	26	19.8	16	95	10.8	75	61.0779	10.6	74	2		0	0	0	0		16.0156		0	180
315	1	54	1	0	1	1	1	0	1	0	1.2	71	15	13.9	34	339	23.6	77	60.3365	120.1	17	2		1	1	0	0		18.7962		0	90
